# Supplementary material for: Evaluation of the Potential of Sewage Sludge Mycobiome to Degrade High Diclofenac and Bisphenol-A Concentrations
Source: Toxics. 2021 May 23;9(6):115. doi: 10.3390/toxics9060115 (PMC8224792; doi:10.3390/toxics9060115)
Supplement: Supplementary file 1 [file toxics-09-00115-s001.zip]

Archive with 1 entries (1 files):
- toxics-1221215-supplementary.pdf
